# Supplementary material for: Fast-Growth Polymer: Fullerene Bulk-Heterojunction Thin Films for Efficient Organic Photovoltaics
Source: Nanomaterials (Basel). 2024 Mar 11;14(6):502. doi: 10.3390/nano14060502 (PMC10975601; doi:10.3390/nano14060502)
Supplement: Supplementary file 1 [file nanomaterials-14-00502-s001.zip]

Archive with 1 entries (1 files):
- nanomaterials-2884715-supplementary.pdf
